# Supplementary material for: Inhibition of Advanced Glycation End-Products by Tamarindus indica and Mitragyna inermis Extracts and Effects on Human Hepatocyte and Fibroblast Viability
Source: Molecules. 2023 Jan 2;28(1):393. doi: 10.3390/molecules28010393 (PMC9823519; doi:10.3390/molecules28010393)
Supplement: Supplementary file 1 [file molecules-28-00393-s001.zip]

Archive with 1 entries (1 files):
- molecules-2076820-supplementary.pdf
